# Supplementary material for: Treatment Sequencing Strategies in Advanced Neuroendocrine Tumors: A Review
Source: Cancers (Basel). 2022 Oct 26;14(21):5248. doi: 10.3390/cancers14215248 (PMC9656186; doi:10.3390/cancers14215248)
Supplement: Supplementary file 1 [file cancers-14-05248-s001.zip]

Archive with 1 entries (1 files):
- cancers-1881771-supplementary.pdf
